# Supplementary material for: Identification of Novel Molecular Targets for Endometrial Cancer Using a Drill-Down LC-MS/MS Approach with iTRAQ
Source: PLoS One. 2011 Jan 31;6(1):e16352. doi: 10.1371/journal.pone.0016352 (PMC3031560; doi:10.1371/journal.pone.0016352)
Supplement: Table S2 — Individual iTRAQ ratios of biomarker candidates. Average ratios per sample: C = endometrial carcinoma, N = normal proliferative endometrium. The proteins from the tables S2a and S2b here were reported in Tables 2 and 3 in the article, respectively. (XLS) [file pone.0016352.s004.xls]

## Sheet: Table S2 iTRAQ ratios
Table S2: Individual iTRAQ ratios of biomarker candidates
Average ratios per sample: C = endometrial carcinoma, N = normal proliferative endometrium
The proteins from the table S2a here were reported in Tables 2 and 3 in the article; Table S2b shows proteins from Table 4.
S2a - Proteins whose ratio was ≥ 1.5 or ≤ 0.667 in EmCa and passed the t-test			S2a - Proteins whose ratio was ≥ 1.5 or ≤ 0.667 in EmCa and passed the t-test																									Endometrial Carcinoma samples					Normal Proliferative samples
Protein Name (all database entries)	Accession Number	# peptides conf. ≥ 95%	Protein Name	PV	PPV	NPV	AUC	C 1	C 2	C 3	C 4	C 5	C 6	C 7	C 8	C 9	C 10	N 1	N 2	N 3	N 4	N 5	N 6	N 7	N 8	N 9	N 10	Mean	# of Samples	<0.10%	<20%	<50%	Mean	# of Samples	<0.10%	<20%	<50%
40S ribosomal protein S25	P62851	4	40S ribosomal protein S25	0.727273	0.714286	0.75	0.736264	1.506		0.903	2.307		1.751		2.761	3.164		1.031		1.274	0.821		0.91	1.371				1.906	6	0.167	0.167	0.667	1.061	5	0.2	0.4	1
Acyl-CoA-binding protein (ACBP) (Diazepam-binding inhibitor) (DBI) (Endozepine) (EP) "Diazepam binding inhibitor, splice form 1c "	P07108	3	Acyl-CoA-binding protein (Diazepam binding inhibitor)	0.866667	0.875	0.857143	0.8125		1.279	1.265	1.55	3.583		1.339	1.881	1.161	1.613		1.098	0.996	0.669	1.166			0.902	0.943	1.084	1.598	8	0.25	0.625	0.875	0.966	7	0.429	0.714	1
Adenosylhomocysteinase (EC 3.3.1.1) (S-adenosyl-L-homocysteine hydrolase) (AdoHcyase)	P23526	9	Adenosylhomocysteinase	0.833333	0.8	0.857143	0.736264	2.027	1.961				1.867	1.181		1.259		0.82	1.078				0.658	0.99	1.153	1.122	1.219	1.616	5	0	0.2	1	0.986	7	0.286	0.714	1
Alpha-1 antitrypsin variant Alpha-1-antitrypsin precursor (Alpha-1 protease inhibitor) (Alpha-1- antiproteinase)	P01009	20	Alpha-1 antitrypsin	0.85	0.888889	0.818182	0.85	0.528	0.496	0.542	1.357	0.554	0.346	0.567	0.282	0.524	0.939	1.132	1.006	0.629	1.068	0.905	0.922	1.118	1.115	0.91	1.284	0.557	10	0.5	0.6	0.8	0.993	10	0.5	0.8	1
Alpha-2-HS-glycoprotein precursor (Fetuin-A) (Alpha-2-Z-globulin) (Ba- alpha-2-glycoprotein) [Contains: Alpha-2-HS-glycoprotein chain A; Alpha-2-HS-glycoprotein chain B]	P02765	9	Alpha-2-HS-glycoprotein	0.769231	0.714286	0.833333	0.77381	0.71	0.563	9999.9			0.588	0.802	0.884	0.192		1.107	1.158	9999.9			0.807	1.109	0.841	1.02	0.968	0.564	6	0.333	0.333	0.667	0.993	7	0.286	1	1
Alpha-2-macroglobulin precursor (Alpha-2-M)	P01023	18	Alpha-2-macroglobulin	0.764706	0.75	0.777778	0.791667	0.426	0.664	0.832	0.707		0.412	0.651	0.444	0.728		1.177	1.119	0.507	0.589		0.983	1.132	1.155	1.065	0.881	0.589	8	0	0.25	1	0.921	9	0.222	0.333	1
AGR2 Anterior gradient protein 2 homolog precursor (Secreted cement gland protein XAG-2 homolog) (AG-2 protein) (hAG-2) (HPC8) Anterior gradient 2 homolog (Fragment)	O95994	2	Anterior gradient protein 2 homolog	0.642857	0.714286	0.571429	0.604167	9999.9	2.624	1.381	2.626	2.89	9999.9	0.822	2.782	2.185	0.879	9999.9	1.305	1.045	0.907	0.914	1.262	0.882				1.821	8	0	0	0.5	1.039	6	0.167	0.667	1
Apolipoprotein A-I precursor (Apo-AI) (ApoA-I) [Contains: Apolipoprotein A-I(1-242)]	P02647	22	Apolipoprotein A-I	0.857143	0.833333	0.875	0.880952	0.626	0.641		1.035		0.521	0.622		0.643		1.194	1.269		0.841		0.468	1.375	1.337	0.955	0.886	0.665	6	0.667	0.667	0.833	0.991	8	0.125	0.375	0.875
Apolipoprotein A-II precursor (Apo-AII) (ApoA-II) [Contains: Apolipoprotein A-II(1-76)]	P02652	5	Apolipoprotein A-II	0.785714	0.714286	0.857143	0.738095		0.444	0.368	1.439			0.464	0.438	0.572			1.543	0.495	0.837		0.893	1.639	0.719	0.802	0.969	0.549	6	0.167	0.5	0.833	0.922	8	0.375	0.5	0.75
Phosphoprotein enriched in astrocytes 15 Phosphoprotein enriched in astrocytes 15 PEA15 protein Astrocytic phosphoprotein PEA-15 (Phosphoprotein enriched in diabetes) (PED)	Q15121	3	Astrocytic phosphoprotein PEA-15	0.8	0.8	0.8	0.733333		9999.9	1.463		1.576		7.487	1.064		1.637		9999.9	0.88		1.072			0.705	0.708	0.535	1.975	5	0	0.2	0.8	0.759	5	0.4	0.6	1
Beta-2-glycoprotein 1 precursor (Beta-2-glycoprotein I) (Apolipoprotein H) (Apo-H) (B2GPI) (Beta(2)GPI) (Activated protein C- binding protein) (APC inhibitor) (Anticardiolipin cofactor)	P02749	1 (at 99% confidence)	Beta-2-glycoprotein 1	0.777778	0.666667	0.833333	0.686275	0.423					0.435			0.668		1.452					1.311	1.049	0.603	0.869	1.017	0.497	3	0	0.667	1	1.01	6	0.333	0.5	1
FLJ00390 protein (Fragment) Calcyphosin (Calcyphosine)	Q13938	13	Calcyphosin	0.85	0.888889	0.818182	0.85	1.989	2.001	1.732	1.525	1.79	2.159	0.964	1.826	1.963	0.763	0.954	1.186	0.985	1.001	0.766	1.601	0.891	0.69	0.867	0.848	1.596	10	0.2	0.4	0.9	0.953	10	0.5	0.7	0.9
Hypothetical protein CALU Calumenin precursor (Crocalbin) (IEF SSP 9302)	O43852	2	Calumenin precursor (Crocalbin)	1	1	1	1	0.442	9999.9				0.416	9999.9		0.511		1.237	9999.9				1.31	0.895	0.647	0.888	0.774	0.454	3	0.667	1	1	0.93	6	0.333	0.5	1
Cathepsin B precursor (EC 3.4.22.1) (Cathepsin B1) (APP secretase) (APPS) [Contains: Cathepsin B light chain; Cathepsin B heavy chain]	P07858	5	Cathepsin B	0.833333	0.875	0.8	0.843434	1.533	2.542	2.343		1.91	1.14	1.826	1.507	1.798	0.739	0.873	1.001	0.942		1.145	1.296	0.842	1.065	1.139	1.195	1.61	9	0.222	0.556	0.778	1.046	9	0.556	0.889	1
Ceruloplasmin precursor (EC 1.16.3.1) (Ferroxidase) Ceruloplasmin (Fragment)	P00450	7	Ceruloplasmin	0.916667	0.833333	1	0.857143	0.731	0.692				0.464	0.703		0.56		2.072	1.225				0.772	1.405	0.953	0.917	0.923	0.621	5	0.2	0.8	1	1.121	7	0.143	0.571	0.857
Chaperonin containing TCP1, subunit 7 (Eta) variant (Fragment) T-complex protein 1 subunit eta (TCP-1-eta) (CCT-eta) (HIV-1 Nef- interacting protein)	Q99832	3	Chaperonin containing TCP1, subunit 7 (Eta)	0.833333	1	0.777778	0.666667	9999.9	2.984			2.029	9999.9	1.287		1.548	0.841	9999.9	1.165			0.837	0.518	1.021	1.128	1.202	0.975	1.589	5	0.2	0.4	0.8	0.947	7	0.286	0.571	1
Collagen, type I, alpha 1 Pro alpha 1(I) collagen Collagen alpha-1(I) chain precursor Collagen alpha 1 chain variant (Fragment)	P02452	47	Collagen, type I, alpha 1	0.722222	0.727273	0.714286	0.75	0.418	0.883	0.271	0.351	0.319	0.393	1.675	0.797	0.476	0.542	0.916	0.784	1.218	1.439	0.872			1.074	0.867	0.937	0.523	10	0.2	0.3	0.7	0.994	8	0.375	0.625	1
Collagen alpha-2(I) chain precursor Prepro-alpha2(I) collagen precursor "Collagen, type I, alpha 2 "	P08123	21	Collagen, type I, alpha 2	0.777778	0.727273	0.857143	0.808081	0.431	0.622	0.383		0.446	0.518	1.253	0.394	0.694	0.671	1.08	0.85	0.781		0.782	2.926	1.125	0.952	1.022	0.683	0.561	9	0.111	0.333	0.889	1.023	9	0.444	0.556	0.889
Dihydropyrimidinase-like 2 variant (Fragment) Dihydropyrimidinase-related protein 2 (DRP-2) (Collapsin response mediator protein 2) (CRMP-2) (N2A3) Dihydropyrimidinase-like 2 variant (Fragment)	Q16555	10	Dihydropyrimidinase-like 2	0.8	0.8	0.8	0.8	0.457	0.622	0.597	0.512	0.777	0.349	1.147	0.533	0.717	1.077	0.844	1.002	1.068	1.066	1.09	0.99	0.795	1.101	1.106	1.088	0.638	10	0.2	0.5	0.8	1.009	10	0.8	0.9	1
Full-length cDNA clone CS0DL010YH08 of B cells (Ramos cell line) of Homo sapiens (human) Eukaryotic translation initiation factor 2 subunit 1 (Eukaryotic translation initiation factor 2 subunit alpha) (eIF-2-alpha) (EIF- 2alpha) (EIF-2A)	P05198	2	Eukaryotic translation initiation factor 2 subunit 1	0.846154	0.833333	0.857143	0.77381		9999.9	1.893		1.667		8.625	1.552	1.389	0.794		9999.9	1.183		0.956	1.344	0.82	1.076	1.041	0.9	1.897	6	0.167	0.5	0.667	1.033	7	0.429	0.714	1
F-actin capping protein subunit beta (CapZ beta) "Capping protein (Actin filament) muscle Z-line, beta (Fragment) " "Capping protein (Actin filament) muscle Z-line, beta (Fragment) " "Capping protein (Actin filament) muscle Z-line, beta " "Capping protein (Actin filament) muscle Z-line, beta " "Capping protein (Actin filament) muscle Z-line, beta " "Capping protein (Actin filament) muscle Z-line,…	P47756	4	F-actin capping protein subunit beta (CapZ beta)	0.75	0.75	0.75	0.633333	2.214	1				2.783	1.543		1		0.915	1.099				0.577	0.918	0.765	0.972	1.058	1.569	5	0.2	0.2	0.8	0.883	7	0.286	0.714	1
Fibrinogen alpha chain precursor [Contains: Fibrinopeptide A] "Fibrinogen alpha chain (Fibrinogen, alpha chain, isoform alpha preproprotein) "	P02671	16	Fibrinogen alpha chain	0.65	0.615385	0.714286	0.65	0.403	0.372	0.937	0.756	0.356	0.47	0.676	0.605	0.647	0.463	1.365	1.06	0.479	1.603	0.927	0.696	1.384	0.673	0.743	0.612	0.542	10	0	0.4	0.9	0.887	10	0.1	0.3	0.7
Fibrinogen beta chain precursor [Contains: Fibrinopeptide B]	P02675	11	Fibrinogen beta chain	0.666667	0.636364	0.714286	0.707071	0.397	0.621	0.924		0.317	0.394	0.714	0.401	0.661	0.39	1.653	1.347	0.377		1.74	0.764	1.385	0.727	0.746	0.641	0.504	9	0	0	0.889	0.933	9	0	0.111	0.667
Fibrinogen, gamma polypeptide Fibrinogen gamma chain precursor	P02679	10	Fibrinogen gamma chain	0.8	0.75	0.857143	0.774725	0.135	0.409	0.993			0.145	0.419	0.443	0.495		1.392	1.171	0.281			0.67	1.348	0.63	0.655	0.567	0.356	7	0	0.286	0.571	0.747	8	0	0.375	0.5
Fibulin-1 precursor	P23142	6	Fibulin-1	0.833333	0.8	0.857143	0.733333	0.608		0.14	0.951		0.395			0.685		0.858			0.906		0.679	1.027	1.253	1.004	1.202	0.466	5	0	0.2	0.6	0.972	7	0.429	0.571	1
Filamin-C (Gamma-filamin) (Filamin-2) (Protein FLNc) (Actin-binding- like protein) (ABP-L) (ABP-280-like protein)	Q14315	13	Filamin-C	0.777778	0.666667	0.833333	0.633333	0.534					0.426			0.647		0.503					1.002	1.02	1.038	0.914	1.519	0.528	3	0.333	0.667	1	0.951	6	0.667	0.667	0.833
Haptoglobin precursor [Contains: Haptoglobin alpha chain; Haptoglobin beta chain]	P00738	17	Haptoglobin	0.764706	0.75	0.777778	0.791667	0.455	0.497	1.135	0.903		0.289	0.662	0.48	0.634		0.503	1.111	0.506	0.954		0.939	1.36	0.832	0.86	1.199	0.584	8	0.125	0.5	0.625	0.873	9	0.444	0.444	0.889
Hemoglobin subunit alpha (Hemoglobin alpha chain) (Alpha-globin)	P69905	16	Hemoglobin subunit alpha	0.6	0.583333	0.625	0.6	0.266	0.398	0.715	0.88	0.457	0.257	0.879	0.618	0.86	0.733	0.687	1.033	0.789	1.074	1.679	1.219	1.357	0.689	0.723	0.564	0.553	10	0	0.2	0.5	0.927	10	0	0.3	0.9
Inter-alpha (Globulin) inhibitor, H2 polypeptide Inter-alpha-trypsin inhibitor heavy chain H2 precursor (ITI heavy chain H2) (Inter-alpha-inhibitor heavy chain 2) (Inter-alpha-trypsin inhibitor complex component II) (Serum-derived hyaluronan-associated protein) (SHAP) "Inter-alpha (Globulin) inhibitor, H2 polypeptide "	P19823	4	Inter-alpha (Globulin) inhibitor, H2 polypeptide	0.666667	0.666667	0.666667	0.761905	0.453	0.653	0.297			0.498	0.748	0.924			1.193	1.302	0.597					0.749	1.04	0.855	0.558	6	0	0.5	0.833	0.923	6	0.167	0.5	1
Interleukin enhancer-binding factor 3 (Nuclear factor of activated T- cells 90 kDa) (NF-AT-90) (Double-stranded RNA-binding protein 76) (DRBP76) (Translational control protein 80) (TCP80) (Nuclear factor associated with dsRNA) (NFAR) (M-phase phosphoprotein 4) (MPP4)	Q12906	6	Interleukin enhancer-binding factor 3	0.727273	0.75	0.714286	0.690476	3.093	1.48				2.675	0.8		1.85		9999.9	1.095				0.809	1.364	1.617	1.406	0.996	1.785	5	0.2	0.4	0.6	1.183	6	0.167	0.667	1
KRT8 protein (Fragment) "Keratin, type II cytoskeletal 8 (Cytokeratin-8) (CK-8) (Keratin-8) (K8) " Hypothetical protein KRT8 (Fragment)	P05787	31	Keratin, type II cytoskeletal 8	1	1	1	1	1.645	1.558	1.547	1.904	2.536	2.742	1.667	3.408	2.2	1.379	1.081	1.09	1.186	1.121	0.642	1.009	0.921	1.086	1.038	1.088	1.975	10	0.1	0.4	0.9	1.014	10	0.7	0.9	1
Macrophage capping protein (Actin-regulatory protein CAP-G) Hypothetical protein CAPG	P40121	6	Macrophage capping protein (CAP-G)	1	1	1	1	1.321	1.679	1.525	9999.9	9999.9	1.42	2.967	1.522	9999.9	9999.9	0.898	0.965	0.996	9999.9	9999.9			0.779	0.913	0.918	1.67	6	0.5	0.667	0.833	0.909	6	0.833	1	1
Myristoylated alanine-rich C-kinase substrate (MARCKS) (Protein kinase C substrate, 80 kDa protein, light chain) (PKCSL) (80K-L protein)	P29966	7	Myristoylated alanine-rich C-kinase substrate (MARCKS)	1	1	1	0.866667		0.548	0.719		0.572		0.734	0.68		9999.9		1.029	0.929		1.17			1.271	1.306	0.861	0.646	5	0.2	1	1	1.081	6	0.333	0.667	1
Retinal dehydrogenase 2 (EC 1.2.1.36) (RalDH2) (RALDH 2) (RALDH(II)) (Retinaldehyde-specific dehydrogenase type 2) (Aldehyde dehydrogenase family 1 member A2)	O94788	6	Retinal dehydrogenase 2	0.833333	0.8	0.857143	0.866667	0.612	0.259				0.341	0.459		0.438		0.856	1.047				1.263	1.004	0.56	0.837	0.938	0.405	5	0.2	0.6	0.8	0.906	7	0.429	0.714	1
Protein S100-A6 (S100 calcium-binding protein A6) (Calcyclin) (Prolactin receptor-associated protein) (PRA) (Growth factor-inducible protein 2A9) (MLN 4)	P06703	1 (at 99% confidence)	S100 calcium-binding protein A6 (Calcyclin)	0.8	0.833333	0.777778	0.703297	1.399	2.076	2.285			1.713	0.78	2.14	1.175		0.725	0.989	1.142			0.845	0.802	1.179	0.551	1.509	1.558	7	0.143	0.286	1	0.927	8	0.25	0.375	0.875
Secreted frizzled-related protein 4 "Secreted frizzled-related protein 4 precursor (sFRP-4) (Frizzled protein, human endometrium) (FrpHE) "	Q6FHJ7	2	Secreted frizzled-related protein 4	0.777778	0.666667	0.833333	0.77451	0.567					0.284			0.5		0.628					0.784	1.028	0.653	0.538	0.812	0.432	3	0	0.333	1	0.724	6	0.333	0.667	1
Serpin H1 precursor (Collagen-binding protein) (Colligin) (47 kDa heat shock protein) (Rheumatoid arthritis-related antigen RA-A47) (Arsenic- transactivated protein 3) (AsTP3) (Proliferation-inducing gene 14 protein) "CDNA FLJ16712 fis, clone UTERU2032279, highly similar to 47 kDa HEAT SHOCK PROTEIN "	P50454	15	Serpin H1 (47 kDa heat shock protein)	0.777778	0.777778	0.777778	0.79798	0.382	0.547	0.48		0.154	0.239	0.834	0.851	0.652	0.036	1.773	0.989	0.885		0.898	1.013	1.001	0.653	1.058	0.696	0.34	9	0	0.111	0.333	0.958	9	0.556	0.667	0.889
Serum albumin precursor	P02768	94	Serum albumin	0.8	0.8	0.8	0.8	0.55	0.571	0.483	0.98	0.319	0.463	0.967	0.427	0.321	0.688	1.646	1.384	0.56	0.84	1.055	0.868	1.116	0.747	1.064	0.801	0.537	10	0.2	0.4	0.8	0.965	10	0.1	0.6	0.9
Transferrin variant (Fragment) Serotransferrin precursor (Transferrin) (Siderophilin) (Beta-1-metal- binding globulin)	P02787	44	Transferrin	0.8	0.8	0.8	0.8	0.416	0.616	0.598	0.999	0.344	0.335	0.95	0.532	0.488	0.694	1.589	1.013	0.686	1.054	0.8	0.884	1.252	0.918	1.124	0.853	0.56	10	0.2	0.4	0.8	0.99	10	0.3	0.7	0.9
Group-specific component (Vitamin D binding protein) Vitamin D-binding protein variant (Fragment) Vitamin D-binding protein precursor (DBP) (Group-specific component) (Gc-globulin) (VDB)	P02774	6	Vitamin D-binding protein	0.866667	0.857143	0.875	0.89011	0.74	0.711	0.428			0.764	0.7	0.429	0.411		1.039	1.246	0.713			1.01	1.598	0.833	0.92	1.032	0.577	7	0	0	1	1.021	8	0.5	0.625	0.875
																									Average	<0.10%	<20%	<50%		Average	<0.10%	<20%	<50%
																									Tumor	0.1663	0.4137	0.807325		Normal	0.344575	0.604825	0.929975
																														Average	<0.10%	<20%	<50%
																														Overall table 5a	0.255437	0.509263	0.86865
S2b - Proteins passing the t-test, but outside the threshold (≥ 1.4 or ≤ 0.71 in EmCa instead of ≥ 1.5 or ≤ 0.667)			Proteins passing the t-test, but outside the threshold (≥ 1.4 or ≤ 0.71 in EmCa instead of ≥ 1.5 or ≤ 0.667)																					Endometrial Carcinoma samples					Normal Proliferative samples
Protein Name (all database entries)	Accession Number	# peptides conf. ≥ 95%	Protein Name	C 1	C 2	C 3	C 4	C 5	C 6	C 7	C 8	C 9	C 10	N 1	N 2	N 3	N 4	N 5	N 6	N 7	N 8	N 9	N 10	Mean	# of Samples	<0.10%	<20%	<50%	Mean	# of Samples	<0.10%	<20%	<50%
Adenylyl cyclase-associated protein 1 (CAP 1)	Q01518	7	Adenylyl cyclase-associated protein 1 (CAP 1)	1.341		1.483			1.454		1.38	1.481		0.854		1.201			0.927	0.951	1.423	1.087	1.027	1.427	5	1	1	1	1.053	7	0.429	0.857	1
Alpha-1-B glycoprotein Alpha-1B-glycoprotein precursor (Alpha-1-B glycoprotein)	P04217	9	Alpha-1-B glycoprotein	0.564	0.584		1.184		0.577	0.591		0.837		1.815	1.031		0.788				1.071	1.032	0.902	0.694	6	0	0.667	0.833	1.066	6	0.5	0.667	0.833
Annexin A1 (Annexin I) (Lipocortin I) (Calpactin II) (Chromobindin-9) (p35) (Phospholipase A2 inhibitory protein)	P04083	19	Annexin A1	1.022	2.417	2.953	0.624	1.148	1.388	1.898	2.267	1.673	1.049	1.009	1.138	1.01	1.858	1.026	1.023	0.758	0.95	1.143	1.1	1.492	10	0.1	0.2	0.6	1.074	10	0.7	0.8	0.9
Chloride intracellular channel protein 1 (Nuclear chloride ion channel 27) (NCC27) (Chloride channel ABP) (Regulatory nuclear chloride ion channel protein) (hRNCC)	O00299	7	Chloride intracellular channel protein 1	1.54	2.047				1.666	1.013		1.286		1.195	1.125				1.072	0.806	1.315	0.976	0.961	1.469	5	0.2	0.6	1	1.053	7	0.571	0.714	1
Complement component 4A Complement component 4A (Rodgers blood group) Complement C4-A precursor (Acidic complement C4) [Contains: Complement C4 beta chain; Complement C4-A alpha chain; C4a anaphylatoxin; C4b-A; C4d-A; Complement C4 gamma chain] C4A variant protein (Fragment)	P0C0L4	15	Complement component 4A	0.701	0.739	0.817			0.7	0.539	0.688	0.592		1.361	0.951	0.87			0.907	1.033	1.041	1.141	0.994	0.677	7	0.571	0.714	1	1.028	8	0.5	0.875	1
CKB protein Creatine kinase B-type (EC 2.7.3.2) (Creatine kinase B chain) (B-CK)	P12277	12	Creatine kinase B-type	0.86	0.888	1.1	0.734	0.845	0.835	0.632	0.225	0.627	0.656	0.736	0.812	1.176	1.502	1.209	0.953	0.551	1.053	1.052	1.374	0.693	10	0.4	0.4	0.8	1.002	10	0.3	0.5	1
Filamin A, alpha (Actin binding protein 280) Filamin-A (Alpha-filamin) (Filamin-1) (Endothelial actin-binding protein) (Actin-binding protein 280) (ABP-280) (Nonmuscle filamin) "Filamin A, alpha (Actin binding protein 280) " "Filamin A, alpha (Actin binding protein 280) "	P21333	103	Filamin A, alpha	0.81	0.775	0.55	0.628	0.633	0.59	0.794	0.485	0.568	1.051	0.742	0.724	1.203	0.764	0.71	0.761	0.828	1.194	0.696	1.892	0.672	10	0.2	0.7	0.9	0.9	10	0.1	0.5	0.9
Heat-shock protein beta-1 (HspB1) (Heat shock 27 kDa protein) (HSP 27) (Stress-responsive protein 27) (SRP27) (Estrogen-regulated 24 kDa protein) (28 kDa heat shock protein)	P04792	16	Heat-shock protein beta-1 (HSP 27)	1.129	0.723	0.662	0.413	0.454	0.756	0.672	0.586	0.802	0.89	0.912	0.785	1.339	0.888	0.853	0.898	0.708	1.127	0.827	1.509	0.681	10	0.3	0.6	0.9	0.958	10	0.3	0.7	0.9
Hemopexin precursor (Beta-1B-glycoprotein) HPX protein	P02790	12	Hemopexin (Beta-1B-glycoprotein)	0.974	0.776				0.505	1.005		0.437		1.282	1.184				0.767	1.208	0.985	0.903	1.024	0.7	5	0	0.2	1	1.036	7	0.286	0.714	1
Heterogeneous nuclear ribonucleoprotein A1 (Helix-destabilizing protein) (Single-strand RNA-binding protein) (hnRNP core protein A1)	P09651	12	Heterogeneous nuclear ribonucleoprotein A1	1.892	1.074	0.682	0.636		2.51	1.678	1.864	2.35		0.688	0.721	1.159	0.93		0.841	0.845	0.842	0.837	0.903	1.417	8	0	0.125	0.5	0.854	9	0.667	0.889	1
Keratin 18 (Cell proliferation-inducing protein 46) "Keratin, type I cytoskeletal 18 (Cytokeratin-18) (CK-18) (Keratin-18) (K18) " Keratin 18 variant (Fragment)	P05783	15	Keratin, type I cytoskeletal 18	1.017	1.553	1.611		1.83	2.285	2.174	1.15	1.603	0.599	0.915	1.139	0.9		0.444	1.008	1.045				1.433	9	0.111	0.444	0.667	0.872	6	0.333	0.667	1
L-lactate dehydrogenase A chain (EC 1.1.1.27) (LDH-A) (LDH muscle subunit) (LDH-M) (Proliferation-inducing gene 19 protein) (NY-REN-59 antigen)	P00338	11	L-lactate dehydrogenase A chain	1.083	1.292	2.649	1.338	2.415	1.422	1.03	1.935	1.36	0.91	0.934	1.06	1.078	0.95	0.745	1.085	0.813	1.371	1.174	1.067	1.453	10	0.3	0.4	0.8	1.014	10	0.6	0.8	1
Nucleolin (Protein C23)	P19338	12	Nucleolin (Protein C23)	1.339	1.212	1.346	9999.9	9999.9	1.29	1.536	1.526	1.791	9999.9	0.942	0.985	0.936	9999.9	9999.9	0.524	0.969				1.423	7	0.714	0.857	1	0.849	5	0	0.8	1
Pyruvate kinase isozymes M1/M2 (EC 2.7.1.40) (Pyruvate kinase muscle isozyme) (Pyruvate kinase 2/3) (Cytosolic thyroid hormone-binding protein) (CTHBP) (THBP1) Pyruvate kinase 3 isoform 1 variant (Fragment)	P14618	29	Pyruvate kinase isozymes M1/M2	1.11	1.84	1.825	1.352	1.888	1.2	1.605	1.513	1.354	0.952	1.018	1.016	1.067	1.018	0.939	0.952	0.914	1.033	1.104	0.955	1.43	10	0.3	0.5	1	1	10	0.9	1	1
TXNDC5 protein Thioredoxin domain-containing protein 5 precursor (Thioredoxin-like protein p46) (Endoplasmic reticulum protein ERp46) Hypothetical protein STRF8 Hypothetical protein DKFZp666I134 (Fragment)	Q8NBS9	8	Thioredoxin domain-containing protein 5	0.278	0.949	0.559		0.646	0.786	0.97	0.904	0.558	1.124	1.313	1.068	0.82		1.112	1.234	1.097	0.79	0.869	0.744	0.702	9	0.111	0.222	0.778	0.986	9	0.111	0.667	1
Villin 2 (Ezrin) Villin 2 (Ezrin)	Q6NUR7	21	Villin 2	1.348	2.527	2.22		9999.9	1.312	0.986	1.894	0.785	9999.9	0.943	1.136	1.055		9999.9	0.918	1.056	1.29	1.217	1.051	1.466	7	0.143	0.286	0.714	1.077	8	0.5	1	1
																									Average	<0.10%	<20%	<50%		Average	<0.10%	<20%	<50%
																									Tumor	0.278125	0.494688	0.84325		Normal	0.424812	0.759375	0.970813
																														Average	<0.10%	<20%	<50%
																														Overall table 5b	0.351469	0.627031	0.907031
																														Average	<0.10%	<20%	<50%
																														Overall both tables 5a and 5b	0.282875	0.542911	0.879616
